# Supplementary material for: Intra-specific variation and allometry of the skull of Late Cretaceous side-necked turtle Bauruemys elegans (Pleurodira, Podocnemididae) and how to deal with morphometric data in fossil vertebrates
Source: PeerJ. 2017 Apr 11;5:e2890. doi: 10.7717/peerj.2890 (PMC5390767; doi:10.7717/peerj.2890)
Supplement: Data S1 — Dataset used for ANOVA. [file peerj-05-2890-s001.txt]

:			-	-	-	-	-	-	-	-	-	-	-	-	-	-	-	-	-	-	-	-	-	-	-	-	-	-	-	-	-	-	-	-	-	-	-	-	-	-	-	-	-	-	-	-	-	-	-
			TLS_ImJ	TLS_CAL	TWS_ImJ	TWS_CAL	LPF_ImJ	LPF_CAL	WPF_ImJ	WPF_CAL	LFR_ImJ	LFR_CAL	WFR_ImJ	WFR_CAL	LPA_ImJ	LPA_CAL	WPA_ImJ	WPA_CAL	SMX_ImJ	SMX_CAL	LVO_ImJ	LVO_CAL	WVO_ImJ	WVO_CAL	WCO_ImJ	WCO_CAL	LPAL_ImJ	LPAL_CAL	WPAL_ImJ	WPAL_CAL	LPT_ImJ	LPT_CAL	LBS_ImJ	LBS_CAL	WBS_ImJ	WBS_CAL	LBO_ImJ	LBO_CAL	LMX_ImJ	LMX_CAL	WMX_ImJ	WMX_CAL	LJU_ImJ	LJU_CAL	WJU_ImJ	WJU_CAL	LQJ_ImJ	LQJ_CAL	WQJ_ImJ
Black	Dot	MN7017-V	68,62	77,15	56,75	53,95	8,24	10,38	8,34	9,47	13,27	15,38	10,24	10,60	34,14	31,80	22,65	24,18	41,08	41,50	5,77	?	3,46	?	5,88	?	11,57	?	?	?	13,60	?	15,51	13,40	15,80	14,92	16,90	13,93	23,34	26,97	10,06	10,47	15,19	15,27	9,52	9,55	10,44	11,48	19,94
Black	Dot	MN4324-V	?	?	69,30	65,55	?	?	?	?	?	?	?	?	?	?	26,85	25,27	?	?	?	?	?	?	?	?	?	?	?	?	12,34	13,52	13,68	13,88	20,05	15,40	?	?	?	?	?	?	?	?	?	?	?	?	?
Black	Dot	MN6783-V	?	?	?	54,70	?	?	?	?	?	?	?	?	27,95	29,35	23,70	22,80	?	?	?	?	?	?	?	?	?	?	?	?	11,37	11,00	12,39	11,75	19,67	17,92	?	?	?	?	?	?	?	?	?	?	?	?	?
Black	Dot	MN4322-V	57,45	71,63	58,93	58,25	10,92	10,56	7,24	6,55	10,32	10,03	10,50	9,50	26,80	26,22	21,00	20,18	42,20	43,68	7,60	4,56	4,39	4,26	5,23	6,60	3,42	8,63	15,90	17,02	10,87	11,33	11,26	11,68	14,71	19,13	13,38	12,28	?	21,13	?	8,80	?	12,73	?	8,22	?	13,60	?
Black	Dot	MN6808-V	53,51	53,72	51,38	51,73	8,25	10,32	5,57	4,80	9,44	11,25	7,02	7,42	23,99	21,18	17,41	17,83	39,24	39,27	6,94	4,02	4,67	2,55	6,70	8,32	4,36	6,30	15,48	16,40	9,23	9,82	11,53	11,80	13,89	16,77	12,83	11,45	14,90	21,05	7,44	11,05	12,45	12,73	?	?	?	14,55	?
Black	Dot	MN6750-V	52,95	52,80	56,93	53,73	?	?	7,18	6,42	11,59	11,55	10,90	10,90	32,88	28,69	23,64	20,42	48,78	44,05	?	?	?	?	?	?	?	?	?	?	6,95	8,45	11,48	12,07	13,86	18,27	13,19	13,35	18,16	20,90	11,55	10,20	?	?	?	?	13,48	11,72	21,21
Black	Dot	MN6787-V	50,30	51,18	?	?	6,85	6,67	4,74	3,77	9,06	11,08	7,51	7,45	25,17	22,33	?	?	40,00	39,28	4,43	4,75	2,48	2,92	6,19	6,57	5,32	7,28	15,24	14,13	9,25	9,60	12,04	12,37	12,54	12,13	12,12	11,18	19,34	21,98	9,16	8,88	9,42	12,03	?	?	?	?	?
Black	Dot	MN6786-V	59,41	58,57	60,09	58,80	7,53	10,32	7,12	6,33	10,54	10,95	9,88	9,40	?	?	?	?	46,35	46,02	8,49	7,97	3,73	3,88	6,11	6,68	7,03	8,28	17,97	17,78	11,01	12,15	12,56	11,28	14,07	12,98	12,48	12,27	20,85	25,43	11,13	8,87	17,22	15,27	?	?	?	?	17,81
Black	Dot	MN7071-V	82,15	76,33	94,27	81,97	4,35	8,92	11,27	9,77	15,59	13,55	12,99	12,18	?	?	?	?	66,10	60,90	?	?	?	?	?	?	?	?	?	?	17,99	15,55	15,99	15,22	?	?	?	?	23,26	32,77	14,27	16,10	?	24,58	?	?	?	?	?
Black	Dot	LPRP0200	?	?	?	?	8,76	10,47	8,81	6,88	13,41	14,52	11,98	11,35	?	?	?	?	52,08	51,30	6,74	7,62	3,74	2,28	8,59	9,47	8,42	9,17	19,18	18,58	12,14	12,47	13,47	12,77	15,26	13,37	?	?	24,42	27,07	11,96	10,07	16,36	17,78	?	?	?	?	?
Black	Dot	LPRP0369	73,68	68,35	71,00	65,08	8,22	10,18	8,53	7,65	12,42	12,48	10,71	9,45	?	?	?	?	53,12	52,12	?	?	?	?	?	?	10,15	10,15	20,83	19,47	13,55	13,02	13,71	12,68	16,81	16,42	15,99	16,55	12,39	26,53	7,81	10,77	12,18	16,53	10,14	7,15	?	?	?
Black	Dot	LPRP0370	?	?	?	?	9,29	10,20	6,66	5,33	12,21	11,13	9,43	8,12	20,54	19,22	?	?	?	?	6,17	6,75	3,30	2,77	?	?	7,43	8,03	15,25	14,95	12,02	10,02	10,96	10,25	14,62	14,08	?	?	16,34	18,95	8,21	9,15	10,88	14,85	?	?	?	?	?
[truncated: 11 more columns]
