# Supplementary material for: Intra-specific variation and allometry of the skull of Late Cretaceous side-necked turtle Bauruemys elegans (Pleurodira, Podocnemididae) and how to deal with morphometric data in fossil vertebrates
Source: PeerJ. 2017 Apr 11;5:e2890. doi: 10.7717/peerj.2890 (PMC5390767; doi:10.7717/peerj.2890)
Supplement: Data S3 — Dataset used for descriptive statistics. [file peerj-05-2890-s003.txt]

:			-	-	-	-	-	-	-	-	-	-	-	-	-	-	-	-	-	-	-	-	-	-	-	-	-	-	-	-	-
			TLS	TWS	LPF	WPF	LFR	WFR	LPA	WPA	SMX	LVO	WVO	WCO	LPAL	WPAL	LPT	LBS	WBS	LBO	LMX	WMX	LJU	WJU	LQJ	WQJ	LQU	LPO	WPO	WOP	LSQ
Black	Dot	MN7017-V	68,62	56,75	8,24	8,34	13,27	10,24	34,14	22,65	41,08	5,77	3,46	5,88	11,57	?	13,60	15,51	15,80	16,90	23,34	10,06	15,19	9,52	10,44	19,94	21,32	20,78	5,30	8,47	16,57
Black	Dot	MN4324-V	?	69,30	?	?	?	?	?	26,85	?	?	?	?	?	?	12,34	13,68	20,05	?	?	?	?	?	?	?	23,71	?	?	?	9,57
Black	Dot	MN6783-V	?	?	?	?	?	?	27,95	23,70	?	?	?	?	?	?	11,37	12,39	19,67	?	?	?	?	?	?	?	?	?	?	?	?
Black	Dot	MN4322-V	57,45	58,93	10,92	7,24	10,32	10,50	26,80	21,00	42,20	7,60	4,39	5,23	3,42	15,90	10,87	11,26	14,71	13,38	?	?	?	?	?	?	?	14,65	3,62	7,78	8,48
Black	Dot	MN6808-V	53,51	51,38	8,25	5,57	9,44	7,02	23,99	17,41	39,24	6,94	4,67	6,70	4,36	15,48	9,23	11,53	13,89	12,83	14,90	7,44	12,45	?	?	?	15,21	15,72	3,64	8,32	?
Black	Dot	MN6750-V	52,95	56,93	?	7,18	11,59	10,90	32,88	23,64	48,78	?	?	?	?	?	6,95	11,48	13,86	13,19	18,16	11,55	?	?	13,48	21,21	19,52	14,72	?	?	?
Black	Dot	MN6787-V	50,30	?	6,85	4,74	9,06	7,51	25,17	?	40,00	4,43	2,48	6,19	5,32	15,24	9,25	12,04	12,54	12,12	19,34	9,16	9,42	?	?	?	?	11,51	6,35	?	?
Black	Dot	MN6786-V	59,41	60,09	7,53	7,12	10,54	9,88	?	?	46,35	8,49	3,73	6,11	7,03	17,97	11,01	12,56	14,07	12,48	20,85	11,13	17,22	?	?	17,81	21,31	15,30	5,05	?	?
Black	Dot	MN7071-V	82,15	94,27	4,35	11,27	15,59	12,99	?	?	66,10	?	?	?	?	?	17,99	15,99	?	?	23,26	14,27	?	?	?	?	26,30	23,96	9,05	?	?
Black	Dot	LPRP0200	?	?	8,76	8,81	13,41	11,98	?	?	52,08	6,74	3,74	8,59	8,42	19,18	12,14	13,47	15,26	?	24,42	11,96	16,36	?	?	?	25,22	?	?	16,17	?
Black	Dot	LPRP0369	73,68	71,00	8,22	8,53	12,42	10,71	?	?	53,12	?	?	?	10,15	20,83	13,55	13,71	16,81	15,99	12,39	7,81	12,18	10,14	?	?	16,92	21,33	5,56	14,16	14,40
Black	Dot	LPRP0370	?	?	9,29	6,66	12,21	9,43	20,54	?	?	6,17	3,30	?	7,43	15,25	12,02	10,96	14,62	?	16,34	8,21	10,88	?	?	?	?	14,08	4,93	?	?
Black	Dot	AMNH-7888	50,30	55,44	?	?	?	?	?	24,53	42,30	3,06	2,43	6,61	5,71	15,49	8,86	9,71	13,20	12,43	12,52	?	?	?	8,26	9,91	15,35	?	?	10,32	11,08
Black	Dot	MCT1753R	71,19	79,06	9,31	7,63	15,58	12,78	32,59	22,98	53,03	7,72	7,23	9,10	6,22	21,50	11,98	16,21	17,98	18,28	16,89	6,48	12,14	4,11	14,45	12,86	18,98	24,59	4,86	17,73	8,24
Black	Dot	MCT1492R	?	56,92	6,31	6,75	14,13	10,40	?	?	?	?	?	?	?	18,49	11,94	13,74	13,91	?	14,16	6,56	4,46	4,93	?	?	?	14,04	5,22	11,96	?
Black	Dot	MCZ4123	67,46	64,37	?	8,35	11,43	13,55	43,80	26,19	44,52	9,79	4,68	8,55	6,20	17,30	11,07	11,45	15,14	15,16	15,69	9,62	14,86	7,28	9,38	17,97	18,71	21,21	4,94	14,88	15,22
Black	Dot	MZSP-PV29	69,25	68,70	8,36	6,61	13,18	11,38	31,54	22,89	53,82	?	?	?	8,82	21,43	13,34	12,64	16,87	15,77	21,80	10,52	10,40	?	?	?	19,17	20,62	8,71	11,59	11,81
Black	Dot	MZSP-PV30	?	?	10,94	8,04	12,99	11,68	?	?	?	?	?	?	5,14	18,56	14,73	12,58	14,66	14,42	25,68	?	?	?	?	?	?	18,64	6,20	9,82	?
Black	Dot	MZSP-PV32	?	54,69	9,66	6,11	9,24	8,56	22,95	21,01	?	?	?	?	?	?	?	10,49	12,07	11,13	19,97	8,31	12,70	?	?	?	15,70	14,46	3,38	7,08	8,91
Black	Dot	MZSP-PV34	?	?	?	6,19	14,03	12,24	?	?	55,16	?	?	?	?	20,47	10,45	13,69	16,58	?	18,46	12,21	14,83	7,23	?	?	?	20,38	2,80	14,37	15,02
Black	Dot	MZSP-PV35	?	48,39	8,31	3,97	9,82	8,22	24,15	17,52	39,96	?	?	?	?	?	?	?	?	?	14,69	11,50	10,82	7,64	10,88	14,76	20,13	12,17	2,73	7,15	9,50
