# Supplementary material for: Intra-specific variation and allometry of the skull of Late Cretaceous side-necked turtle Bauruemys elegans (Pleurodira, Podocnemididae) and how to deal with morphometric data in fossil vertebrates
Source: PeerJ. 2017 Apr 11;5:e2890. doi: 10.7717/peerj.2890 (PMC5390767; doi:10.7717/peerj.2890)
Supplement: Data S4 — Dataset used in first PCA. [file peerj-05-2890-s004.txt]

:			-	-	-	-	-	-	-	-	-	-	-	-	-	-	-	-	-	-	-	-	-	-	-	-	-	-	-
			LPF	WPF	LFR	WFR	LPA	WPA	SMX	LVO	WVO	WCO	LPAL	WPAL	LPT	LBS	WBS	LBO	LMX	WMX	LJU	WJU	LQJ	WQJ	LQU	LPO	WPO	WOP	LSQ
Black	Dot	MN7017-V	8,24	8,34	13,27	10,24	34,14	22,65	41,08	5,77	3,46	5,88	11,57	?	13,60	15,51	15,80	16,90	23,34	10,06	15,19	9,52	10,44	19,94	21,32	20,78	5,30	8,47	16,57
Black	Dot	MN4324-V	?	?	?	?	?	26,85	?	?	?	?	?	?	12,34	13,68	20,05	?	?	?	?	?	?	?	23,71	?	?	?	9,57
Black	Dot	MN6783-V	?	?	?	?	27,95	23,70	?	?	?	?	?	?	11,37	12,39	19,67	?	?	?	?	?	?	?	?	?	?	?	?
Black	Dot	MN4322-V	10,92	7,24	10,32	10,50	26,80	21,00	42,20	7,60	4,39	5,23	3,42	15,90	10,87	11,26	14,71	13,38	?	?	?	?	?	?	?	14,65	3,62	7,78	8,48
Black	Dot	MN6808-V	8,25	5,57	9,44	7,02	23,99	17,41	39,24	6,94	4,67	6,70	4,36	15,48	9,23	11,53	13,89	12,83	14,90	7,44	12,45	?	?	?	15,21	15,72	3,64	8,32	?
Black	Dot	MN6750-V	?	7,18	11,59	10,90	32,88	23,64	48,78	?	?	?	?	?	6,95	11,48	13,86	13,19	18,16	11,55	?	?	13,48	21,21	19,52	14,72	?	?	?
Black	Dot	MN6787-V	6,85	4,74	9,06	7,51	25,17	?	40,00	4,43	2,48	6,19	5,32	15,24	9,25	12,04	12,54	12,12	19,34	9,16	9,42	?	?	?	?	11,51	6,35	?	?
Black	Dot	MN6786-V	7,53	7,12	10,54	9,88	?	?	46,35	8,49	3,73	6,11	7,03	17,97	11,01	12,56	14,07	12,48	20,85	11,13	17,22	?	?	17,81	21,31	15,30	5,05	?	?
Black	Dot	MN7071-V	4,35	11,27	15,59	12,99	?	?	66,10	?	?	?	?	?	17,99	15,99	?	?	23,26	14,27	?	?	?	?	26,30	23,96	9,05	?	?
Black	Dot	LPRP0200	8,76	8,81	13,41	11,98	?	?	52,08	6,74	3,74	8,59	8,42	19,18	12,14	13,47	15,26	?	24,42	11,96	16,36	?	?	?	25,22	?	?	16,17	?
Black	Dot	LPRP0369	8,22	8,53	12,42	10,71	?	?	53,12	?	?	?	10,15	20,83	13,55	13,71	16,81	15,99	12,39	7,81	12,18	10,14	?	?	16,92	21,33	5,56	14,16	14,40
Black	Dot	LPRP0370	9,29	6,66	12,21	9,43	20,54	?	?	6,17	3,30	?	7,43	15,25	12,02	10,96	14,62	?	16,34	8,21	10,88	?	?	?	?	14,08	4,93	?	?
Black	Dot	AMNH-7888	?	?	?	?	?	24,53	42,30	3,06	2,43	6,61	5,71	15,49	8,86	9,71	13,20	12,43	12,52	?	?	?	8,26	9,91	15,35	?	?	10,32	11,08
Black	Dot	MCT1753R	9,31	7,63	15,58	12,78	32,59	22,98	53,03	7,72	7,23	9,10	6,22	21,50	11,98	16,21	17,98	18,28	16,89	6,48	12,14	4,11	14,45	12,86	18,98	24,59	4,86	17,73	8,24
Black	Dot	MCT1492R	6,31	6,75	14,13	10,40	?	?	?	?	?	?	?	18,49	11,94	13,74	13,91	?	14,16	6,56	4,46	4,93	?	?	?	14,04	5,22	11,96	?
Black	Dot	MCZ4123	?	8,35	11,43	13,55	43,80	26,19	44,52	9,79	4,68	8,55	6,20	17,30	11,07	11,45	15,14	15,16	15,69	9,62	14,86	7,28	9,38	17,97	18,71	21,21	4,94	14,88	15,22
Black	Dot	MZSP-PV29	8,36	6,61	13,18	11,38	31,54	22,89	53,82	?	?	?	8,82	21,43	13,34	12,64	16,87	15,77	21,80	10,52	10,40	?	?	?	19,17	20,62	8,71	11,59	11,81
Black	Dot	MZSP-PV30	10,94	8,04	12,99	11,68	?	?	?	?	?	?	5,14	18,56	14,73	12,58	14,66	14,42	25,68	?	?	?	?	?	?	18,64	6,20	9,82	?
Black	Dot	MZSP-PV32	9,66	6,11	9,24	8,56	22,95	21,01	?	?	?	?	?	?	?	10,49	12,07	11,13	19,97	8,31	12,70	?	?	?	15,70	14,46	3,38	7,08	8,91
Black	Dot	MZSP-PV34	?	6,19	14,03	12,24	?	?	55,16	?	?	?	?	20,47	10,45	13,69	16,58	?	18,46	12,21	14,83	7,23	?	?	?	20,38	2,80	14,37	15,02
Black	Dot	MZSP-PV35	8,31	3,97	9,82	8,22	24,15	17,52	39,96	?	?	?	?	?	?	?	?	?	14,69	11,50	10,82	7,64	10,88	14,76	20,13	12,17	2,73	7,15	9,50
