# Supplementary material for: Intra-specific variation and allometry of the skull of Late Cretaceous side-necked turtle Bauruemys elegans (Pleurodira, Podocnemididae) and how to deal with morphometric data in fossil vertebrates
Source: PeerJ. 2017 Apr 11;5:e2890. doi: 10.7717/peerj.2890 (PMC5390767; doi:10.7717/peerj.2890)
Supplement: Data S5 — Dataset used for descriptive statistics and second PCA. [file peerj-05-2890-s005.txt]

:			-	-	-	-	-	-	-	-	-	-	-	-	-	-	-	-	-	-	-	-	-	-	-	-	-	-	-
Black	Dot	2	LPF/TLS	LPF/TLS	LPA/TLS	LVO/TLS	LPAL/TLS	LPT/TLS	LBS/TLS	LBO/TLS	LMX/TLS	LJU/TLS	LQJ/TLS	LQU/TLS	LPO/TLS	LSQ/TLS	WPF/TWS	WFR/TWS	WPA/TWS	SMX/TWS	WVO/TWS	WCO/TWS	WPAL/TWS	WBS/TWS	WMX/TWS	WJU/TWS	WQJ/TWS	WPO/TWS	WOP/TWS
Black	Dot	MN7017-V	0,12	0,19	0,50	0,08	0,17	0,20	0,23	0,25	0,34	0,22	0,15	0,31	0,30	0,24	0,15	0,18	0,40	0,72	0,06	0,10	?	0,28	0,18	0,17	0,35	0,09	0,15
Black	Dot	MN4322-V	0,19	0,18	0,47	0,13	0,06	0,19	0,20	0,23	?	?	?	?	0,25	0,15	0,12	0,18	0,36	0,72	0,07	0,09	0,27	0,25	?	?	?	0,06	0,13
Black	Dot	MN6808-V	0,15	0,18	0,45	0,13	0,08	0,17	0,22	0,24	0,28	0,23	?	0,28	0,29	?	0,11	0,14	0,34	0,76	0,09	0,13	0,30	0,27	0,14	?	?	0,07	0,16
Black	Dot	MN6750-V	?	0,22	0,62	?	?	0,13	0,22	0,25	0,34	?	0,25	0,37	0,28	?	0,13	0,19	0,42	0,86	?	?	?	0,24	0,20	?	0,37	?	?
Black	Dot	MN6787-V	0,14	0,18	0,50	0,09	0,11	0,18	0,24	0,24	0,38	0,19	?	?	0,23	?	?	?	?	?	?	?	?	?	?	?	?	?	?
Black	Dot	MN6786-V	0,13	0,18	?	0,14	0,12	0,19	0,21	0,21	0,35	0,29	?	0,36	0,26	?	0,12	0,16	?	0,77	0,06	0,10	0,30	0,23	0,19	?	0,30	0,08	?
Black	Dot	MN7071-V	0,05	0,19	?	?	?	0,22	0,19	?	0,28	?	?	0,32	0,29	?	0,12	0,14	?	0,70	?	?	?	?	0,15	?	?	0,10	?
Black	Dot	LPRP0369	0,11	0,17	?	?	0,14	0,18	0,19	0,22	0,17	0,17	?	0,23	0,29	0,20	0,12	0,15	?	0,75	?	?	0,29	0,24	0,11	0,14	?	0,08	0,20
Black	Dot	AMNH7888	?	?	?	0,06	0,11	0,18	0,19	0,25	0,25	?	0,16	0,31	?	0,22	?	?	0,44	0,76	0,04	0,12	0,28	0,24	?	?	0,18	?	0,19
Black	Dot	MCT1753-R	0,13	0,22	0,46	0,11	0,09	0,17	0,23	0,26	0,24	0,17	0,20	0,27	0,35	0,12	0,09	0,16	0,29	0,67	0,09	0,12	0,27	0,23	0,08	0,05	0,16	0,06	0,22
Black	Dot	MCT1492-R	?	?	?	?	?	?	?	?	?	?	?	?	?	?	0,12	0,18	?	?	?	?	0,32	0,24	0,12	0,09	?	0,09	0,21
Black	Dot	MCZ4123	?	0,17	0,65	0,15	0,09	0,16	0,17	0,22	0,23	0,22	0,14	0,28	0,31	0,23	0,13	0,21	0,41	0,69	0,07	0,13	0,27	0,24	0,15	0,11	0,28	0,08	0,23
Black	Dot	MZSP-PV29	0,12	0,19	0,46	?	0,13	0,19	0,18	0,23	0,31	0,15	?	0,28	0,30	0,17	0,10	0,17	0,33	0,78	?	?	0,31	0,25	0,15	?	?	0,13	0,17
Black	Dot	MZSP-PV32	?	?	?	?	?	?	?	?	?	?	?	?	?	?	0,11	0,16	0,38	?	?	?	?	0,22	0,15	?	?	0,06	0,13
Black	Dot	MZSP-PV35	?	?	?	?	?	?	?	?	?	?	?	?	?	?	0,08	0,17	0,36	0,83	?	?	?	?	0,24	0,16	0,31	0,06	0,15
